# Supplementary material for: Antisense RNAs during early vertebrate development are divided in groups with distinct features
Source: Genome Res. 2021 Jun;31(6):995–1010. doi: 10.1101/gr.262964.120 (PMC8168585; doi:10.1101/gr.262964.120)
Supplement: Supplemental Material [file supp_gr.262964.120_Supplemental_Table_S1.xlsx]

## Sheet: Sheet1
Table S1: Chi-Sqaure values corresponding to the UpSet plots in figure 1C.
The table corresponds to the UpSet plots shown in Figure 1C. The columns show percentage of NATs and lincRNAs that are stable in consecutive stages of development. For each combination of stages, a chi-squre p-value is provided.
Stages	NATs	lncRNA	Chi-Square p-value
120hpf 24hpf 48hpf Bud Dome Shield	11.5942	20.9861	1.98329e-05
1000 Cell 120hpf 2-4Cell 24hpf 48hpf Bud Dome Shield	9.01771	11.8837	0.100991
1000 Cell 2-4Cell Dome Shield	7.40741	3.91909	0.0053338
1000 Cell 120hpf 24hpf 48hpf Bud Dome Shield	2.57649	3.66625	0.254886
120hpf 24hpf 48hpf Bud Shield	1.12721	3.53982	0.00426102
120hpf 24hpf 48hpf Bud	2.25443	2.90771	0.451617
120hpf 24hpf 48hpf	2.73752	2.90771	0.850406
120hpf	2.57649	2.65487	0.928043
24hpf 48hpf Bud Dome Shield	0.161031	2.52845	0.000293749
1000 Cell 2-4Cell Bud Dome Shield	2.0934	1.89633	0.794082
1000 Cell 2-4Cell Dome	3.22061	1.89633	0.116685
1000 Cell 120hpf 2-4Cell 24hpf 48hpf Dome Shield	0.161031	1.51707	0.00839073
Dome	0.966184	1.26422	0.601523
1000 Cell 120hpf 2-4Cell Bud Dome Shield	0.161031	1.01138	0.0469674
Bud Dome Shield	0.161031	1.01138	0.0469674
1000 Cell	1.77134	1.01138	0.221733
Shield	0.322061	1.01138	0.126574
1000 Cell 2-4Cell 24hpf 48hpf Bud Dome Shield	2.0934	0.884956	0.0582453
120hpf 2-4Cell 24hpf 48hpf Bud Dome Shield	0.805153	0.884956	0.871732
24hpf	1.77134	0.884956	0.143123
1000 Cell 2-4Cell 48hpf Dome Shield	1.44928	0.758534	0.211306
120hpf 24hpf 48hpf Bud Dome	1.28824	0.758534	0.321089
24hpf Bud Dome Shield	0.161031	0.758534	0.113468
24hpf 48hpf Bud Shield	0.161031	0.758534	0.113468
1000 Cell Dome	1.44928	0.758534	0.211306
Dome Shield	0.805153	0.758534	0.921523
120hpf 48hpf	1.12721	0.758534	0.473584
48hpf	0.483092	0.758534	0.519906
120hpf 24hpf Bud Dome Shield	0.161031	0.632111	0.177695
48hpf Bud Dome Shield	0.161031	0.632111	0.177695
1000 Cell 2-4Cell	0.966184	0.632111	0.480215
Bud Shield	0.805153	0.632111	0.701336
24hpf 48hpf	0.161031	0.632111	0.177695
120hpf 24hpf	0.805153	0.632111	0.701336
2-4Cell	0.483092	0.632111	0.711934
Bud	0.805153	0.632111	0.701336
1000 Cell 2-4Cell 24hpf Bud Dome Shield	1.93237	0.126422	0.000447294
1000 Cell 120hpf 2-4Cell 48hpf Bud Dome Shield	1.12721	0.126422	0.0131422
1000 Cell 2-4Cell 48hpf Bud Dome Shield	1.12721	0.126422	0.0131422
1000 Cell 120hpf 2-4Cell 24hpf Bud Dome Shield	0.966184	0.126422	0.0261119
1000 Cell 2-4Cell 24hpf Dome Shield	0.966184	0.126422	0.0261119
1000 Cell 2-4Cell Bud Dome	0.966184	0.126422	0.0261119
1000 Cell 120hpf 2-4Cell 24hpf 48hpf Bud Dome	0.805153	0.126422	0.0521335
1000 Cell 120hpf 2-4Cell 24hpf Dome Shield	0.805153	0.126422	0.0521335
1000 Cell 120hpf 2-4Cell Dome Shield	0.805153	0.126422	0.0521335
